# Supplementary material for: ﻿ Serralanguria, a new genus of Languriini (Coleoptera, Erotylidae) from the Oriental Region, including one new species and one species transferred from the genus Languria
Source: Zookeys. 2025 Sep 23;1253:121–9. doi: 10.3897/zookeys.1253.157027 (PMC12485478; doi:10.3897/zookeys.1253.157027)
Supplement: XML Treatment for Serralanguria [file zookeys.1253.157027-treatment1.xml]

<!DOCTYPE tp:taxon-treatment
  PUBLIC "-//TaxonX//DTD Taxonomic Treatment Publishing DTD v0 20100105//EN" "tax-treatment-NSO.dtd">
<tp:taxon-treatment xmlns:tp="http://www.plazi.org/taxpub"><tp:treatment-meta><kwd-group><label>Taxon classification</label><kwd>
              <named-content content-type="kingdom">Animalia</named-content>
            </kwd><kwd>
              <named-content content-type="order">Coleoptera</named-content>
            </kwd><kwd>
              <named-content content-type="family">Erotylidae</named-content>
            </kwd></kwd-group><mixed-citation publication-type="journal"><person-group><name><surname>Huang</surname><given-names>Zheng-Zhong</given-names></name><name><surname>Yang</surname><given-names>Xing-Ke</given-names></name><name><surname>Ge</surname><given-names>Si-Qin</given-names></name></person-group><article-title>﻿ <italic><tp:taxon-name><tp:taxon-name-part taxon-name-part-type="genus" reg="Serralanguria">Serralanguria</tp:taxon-name-part></tp:taxon-name></italic>, a new genus of <tp:taxon-name><tp:taxon-name-part taxon-name-part-type="tribe">Languriini</tp:taxon-name-part></tp:taxon-name> (<tp:taxon-name><tp:taxon-name-part taxon-name-part-type="order">Coleoptera</tp:taxon-name-part></tp:taxon-name>, <tp:taxon-name><tp:taxon-name-part taxon-name-part-type="family">Erotylidae</tp:taxon-name-part></tp:taxon-name>) from the Oriental Region, including one new species and one species transferred from the genus <italic><tp:taxon-name><tp:taxon-name-part taxon-name-part-type="genus" reg="Languria">Languria</tp:taxon-name-part></tp:taxon-name></italic></article-title><source>Zookeys</source><day>23</day><month>09</month><year>2025</year><volume>1253</volume><fpage>121</fpage><lpage>129</lpage><pub-id pub-id-type="doi">10.3897/zookeys.1253.157027</pub-id></mixed-citation></tp:treatment-meta><tp:nomenclature><label>﻿Genus</label><tp:taxon-name><object-id xmlns:xlink="http://www.w3.org/1999/xlink" content-type="arpha" xlink:type="simple">29C9D26E-1373-5743-8E85-4E127BE8DD8A</object-id>
            <tp:taxon-name-part taxon-name-part-type="genus" reg="Serralanguria">Serralanguria</tp:taxon-name-part>
            <object-id xmlns:xlink="http://www.w3.org/1999/xlink" content-type="zoobank" xlink:type="simple">https://zoobank.org/C363A821-C767-429F-A03C-7B51B95953A9</object-id>
          </tp:taxon-name><tp:taxon-authority>Huang</tp:taxon-authority><tp:taxon-status xmlns:xlink="http://www.w3.org/1999/xlink" xlink:type="simple">gen. nov.</tp:taxon-status></tp:nomenclature><tp:treatment-sec sec-type="type species" id="SECID0EJFAC"><title>Type species.</title><p><italic><tp:taxon-name><tp:taxon-name-part taxon-name-part-type="genus" reg="Serralanguria">Serralanguria</tp:taxon-name-part> <tp:taxon-name-part taxon-name-part-type="species" reg="sinensis">sinensis</tp:taxon-name-part></tp:taxon-name></italic> sp. nov., by present designation.</p></tp:treatment-sec><tp:treatment-sec sec-type="diagnosis" id="SECID0E1FAC"><title>Diagnosis.</title><p>This new genus belongs to the tribe <tp:taxon-name><tp:taxon-name-part taxon-name-part-type="tribe">Languriini</tp:taxon-name-part></tp:taxon-name> based on the presence of a frontoclypeal suture and an antennal club composed of more than three antennomeres, and weakly asymmetrically dilated. <italic><tp:taxon-name><tp:taxon-name-part taxon-name-part-type="genus" reg="Serralanguria">Serralanguria</tp:taxon-name-part></tp:taxon-name></italic> gen. nov. can be easily distinguished from other langurine genera by its spherical and smooth pronotum, elongate-oval terminal antennomere, and terminal tarsomere distinctly broadened apically. The new genus is most similar to the genera <italic><tp:taxon-name><tp:taxon-name-part taxon-name-part-type="genus" reg="Anadastus">Anadastus</tp:taxon-name-part></tp:taxon-name></italic> and <italic><tp:taxon-name><tp:taxon-name-part taxon-name-part-type="genus" reg="Caenolanguria">Caenolanguria</tp:taxon-name-part></tp:taxon-name></italic> known from the Oriental Region, and in addition to the above-mentioned features, it can be distinguished from <italic><tp:taxon-name><tp:taxon-name-part taxon-name-part-type="genus" reg="Anadastus">Anadastus</tp:taxon-name-part></tp:taxon-name></italic> by the rounded elytral apex and from <italic><tp:taxon-name><tp:taxon-name-part taxon-name-part-type="genus" reg="Caenolanguria">Caenolanguria</tp:taxon-name-part></tp:taxon-name></italic> by the finely faceted eyes.</p></tp:treatment-sec><tp:treatment-sec sec-type="description" id="SECID0EIHAC"><title>Description.</title><p>Length 5.0–7.0 mm. Body medium-sized, mostly glabrous, without metallic luster.</p><p><bold><italic>Head</italic></bold> subtriangular, frontoclypeal suture distinct, punctation fine and sparse; antennal insertions not visible from dorsal view; supraocular groove inconspicuous, bearing short yellowish hairs; vertex without stridulatory files. Antennae with 11 antennomeres, extending approximately to the elytral humeri, antennal club pubescence composed of six antennomeres, nearly circular in cross-section. Eyes small, prominent, finely faceted. Clypeus nearly rectangular; labrum densely covered with yellow setae anteriorly.</p><p><bold><italic>Thorax</italic>.</bold> Pronotum spherical and convex, punctation fine and sparse, surface nearly smooth. Lateral and basal pronotal carina visible in dorsal view. Pronotum bending downward near the base, forming transverse fold. Basal foveae distinct but shallow. Lateral sides of pronotum curved; anterior angles rounded, posterior angles acute. Prosternal process elongate, apex straight. Procoxal cavities open. Scutellar shield heart-shaped, distinct; scutellary striole absent. Elytra with weakly impressed striate punctation becoming indistinct laterally and posteriorly; Elytral shoulders prominent; elytral epipleura distinct and gradually disappearing apically. Elytral apices rounded, without denticules. Legs slender; first tarsomere nearly as long as second; fourth tarsomere strongly reduced; terminal tarsomere dilated apically.</p><p><bold><italic>Abdomen</italic></bold> smooth, covered with dense yellowish setae. Ventrite I without divergent coxal lines.</p></tp:treatment-sec><tp:treatment-sec sec-type="etymology" id="SECID0ECIAC"><title>Etymology.</title><p>The generic name is derived from two Latin roots: <italic>serra</italic> (“saw”) and <italic><tp:taxon-name><tp:taxon-name-part taxon-name-part-type="genus" reg="Languria">Languria</tp:taxon-name-part></tp:taxon-name></italic> (generic name), in reference to the antennae of the type species, which bear a saw-like outline rather than being markedly enlarged.</p></tp:treatment-sec><tp:treatment-sec sec-type="Gender" id="SECID0ERIAC"><title>Gender.</title><p>Feminine.</p></tp:treatment-sec><tp:treatment-sec sec-type="distribution" id="SECID0EWIAC"><title>Distribution.</title><p>China, Malaysia, India, Philippines.</p></tp:treatment-sec></tp:taxon-treatment>
