# Supplementary material for: ﻿ Serralanguria, a new genus of Languriini (Coleoptera, Erotylidae) from the Oriental Region, including one new species and one species transferred from the genus Languria
Source: Zookeys. 2025 Sep 23;1253:121–9. doi: 10.3897/zookeys.1253.157027 (PMC12485478; doi:10.3897/zookeys.1253.157027)
Supplement: XML Treatment for Serralanguria sinensis [file zookeys.1253.157027-treatment2.xml]

<!DOCTYPE tp:taxon-treatment
  PUBLIC "-//TaxonX//DTD Taxonomic Treatment Publishing DTD v0 20100105//EN" "tax-treatment-NSO.dtd">
<tp:taxon-treatment xmlns:tp="http://www.plazi.org/taxpub"><tp:treatment-meta><kwd-group><label>Taxon classification</label><kwd>
              <named-content content-type="kingdom">Animalia</named-content>
            </kwd><kwd>
              <named-content content-type="order">Coleoptera</named-content>
            </kwd><kwd>
              <named-content content-type="family">Erotylidae</named-content>
            </kwd></kwd-group><mixed-citation publication-type="journal"><person-group><name><surname>Huang</surname><given-names>Zheng-Zhong</given-names></name><name><surname>Yang</surname><given-names>Xing-Ke</given-names></name><name><surname>Ge</surname><given-names>Si-Qin</given-names></name></person-group><article-title>﻿ <italic><tp:taxon-name><tp:taxon-name-part taxon-name-part-type="genus" reg="Serralanguria">Serralanguria</tp:taxon-name-part></tp:taxon-name></italic>, a new genus of <tp:taxon-name><tp:taxon-name-part taxon-name-part-type="tribe">Languriini</tp:taxon-name-part></tp:taxon-name> (<tp:taxon-name><tp:taxon-name-part taxon-name-part-type="order">Coleoptera</tp:taxon-name-part></tp:taxon-name>, <tp:taxon-name><tp:taxon-name-part taxon-name-part-type="family">Erotylidae</tp:taxon-name-part></tp:taxon-name>) from the Oriental Region, including one new species and one species transferred from the genus <italic><tp:taxon-name><tp:taxon-name-part taxon-name-part-type="genus" reg="Languria">Languria</tp:taxon-name-part></tp:taxon-name></italic></article-title><source>Zookeys</source><day>23</day><month>09</month><year>2025</year><volume>1253</volume><fpage>121</fpage><lpage>129</lpage><pub-id pub-id-type="doi">10.3897/zookeys.1253.157027</pub-id></mixed-citation></tp:treatment-meta><tp:nomenclature><label>﻿</label><tp:taxon-name><object-id xmlns:xlink="http://www.w3.org/1999/xlink" content-type="arpha" xlink:type="simple">E9AEF937-4195-5488-B6BA-C1AC9A91CDDB</object-id>
            <tp:taxon-name-part taxon-name-part-type="genus" reg="Serralanguria">Serralanguria</tp:taxon-name-part>
            <tp:taxon-name-part taxon-name-part-type="species" reg="sinensis">sinensis</tp:taxon-name-part>
            <object-id xmlns:xlink="http://www.w3.org/1999/xlink" content-type="zoobank" xlink:type="simple">https://zoobank.org/A26EA9CA-14A2-41AC-8771-6DB27D4F782E</object-id>
          </tp:taxon-name><tp:taxon-authority>Huang</tp:taxon-authority><tp:taxon-status xmlns:xlink="http://www.w3.org/1999/xlink" xlink:type="simple">sp. nov.</tp:taxon-status><xref ref-type="fig" rid="F1">Figs 1A–C</xref><xref ref-type="fig" rid="F2">, 2A–F</xref></tp:nomenclature><tp:treatment-sec sec-type="type material" id="SECID0EOKAC"><title>Type material.</title><p><bold>Holotype</bold>: 1 ♂. China Guangxi Longsheng, Huaping Cujiang, 8 Aug. 2006, Meiying Lin leg.// Holotype [red label]; <bold>Paratypes</bold>: • 1 ♀. Same data as holotype; 1 ♀. Hainan Island Qiongzhong, 800 m, CAS//1980. Apr. 5// Paratype [yellow label].</p><fig id="F1" position="float" orientation="portrait"><object-id xmlns:xlink="http://www.w3.org/1999/xlink" content-type="doi" xlink:type="simple">10.3897/zookeys.1253.157027.figure1</object-id><object-id xmlns:xlink="http://www.w3.org/1999/xlink" content-type="arpha" xlink:type="simple">4DE6A001-30AC-52F9-9C48-F063FD642034</object-id><label>Figure 1.</label><caption><p>Type specimens of species of the genus <italic><tp:taxon-name><tp:taxon-name-part taxon-name-part-type="genus" reg="Serralanguria">Serralanguria</tp:taxon-name-part></tp:taxon-name></italic> gen. nov. A. <italic><tp:taxon-name><tp:taxon-name-part taxon-name-part-type="genus" reg="Serralanguria">S.</tp:taxon-name-part> <tp:taxon-name-part taxon-name-part-type="species" reg="sinensis">sinensis</tp:taxon-name-part></tp:taxon-name></italic> sp. nov., male, holotype, dorsal view; B, C. Same, paratype, female; B. Dorsal view; C. Ventral view; D. <italic><tp:taxon-name><tp:taxon-name-part taxon-name-part-type="genus" reg="Serralanguria">S.</tp:taxon-name-part> <tp:taxon-name-part taxon-name-part-type="species" reg="ochreipennis">ochreipennis</tp:taxon-name-part></tp:taxon-name></italic> (Fowler, 1890), comb. nov., syntype, dorsal view. Scale bar: 2 mm.</p></caption><graphic xmlns:xlink="http://www.w3.org/1999/xlink" xlink:href="zookeys-1253-121_article-157027__-g001.jpg" position="float" orientation="portrait" xlink:type="simple" id="oo_1422326.jpg"><uri content-type="original_file" xlink:type="simple">https://binary.pensoft.net/fig/1422326</uri></graphic></fig><fig id="F2" position="float" orientation="portrait"><object-id xmlns:xlink="http://www.w3.org/1999/xlink" content-type="doi" xlink:type="simple">10.3897/zookeys.1253.157027.figure2</object-id><object-id xmlns:xlink="http://www.w3.org/1999/xlink" content-type="arpha" xlink:type="simple">FF7FFB74-2CDD-52D6-8FF4-3DC3B1D27698</object-id><label>Figure 2.</label><caption><p><italic><tp:taxon-name><tp:taxon-name-part taxon-name-part-type="genus" reg="Serralanguria">Serralanguria</tp:taxon-name-part> <tp:taxon-name-part taxon-name-part-type="species" reg="sinensis">sinensis</tp:taxon-name-part></tp:taxon-name></italic> gen. et sp. nov. A. Holotype, male antenna; B. Paratype, female antenna; C. Holotype, male tarsus; D. Holotype, male genitalia; E. Paratype, female genitalia, ventral view; F. Same, dorsal view. Scale bars: 0.5 mm.</p></caption><graphic xmlns:xlink="http://www.w3.org/1999/xlink" xlink:href="zookeys-1253-121_article-157027__-g002.jpg" position="float" orientation="portrait" xlink:type="simple" id="oo_1422327.jpg"><uri content-type="original_file" xlink:type="simple">https://binary.pensoft.net/fig/1422327</uri></graphic></fig></tp:treatment-sec><tp:treatment-sec sec-type="material" id="SECID0E1MAC"><title>Other material.</title><p>1 ♂, 1 ♀, Guangdong Meizhou Pingyuan County, 15 Apr. 15 2024, alt. 1000 m, Zubin Chen, Liang Guo leg. (Private collection of Zubin Chen, Fujian, China, examined through pictures from the collectors) (Fig. <xref ref-type="fig" rid="F3">3A, B</xref>).</p><fig id="F3" position="float" orientation="portrait"><object-id xmlns:xlink="http://www.w3.org/1999/xlink" content-type="doi" xlink:type="simple">10.3897/zookeys.1253.157027.figure3</object-id><object-id xmlns:xlink="http://www.w3.org/1999/xlink" content-type="arpha" xlink:type="simple">BD0623A6-83CF-5DB8-97B7-DBFA5707C108</object-id><label>Figure 3.</label><caption><p><italic><tp:taxon-name><tp:taxon-name-part taxon-name-part-type="genus" reg="Serralanguria">Serralanguria</tp:taxon-name-part> <tp:taxon-name-part taxon-name-part-type="species" reg="sinensis">sinensis</tp:taxon-name-part></tp:taxon-name></italic> gen. et sp. nov., specimens from the private collection of Chen Zubin, collected in Pingyuan County, Guangdong Province, China. A. Female; B. Male.</p></caption><graphic xmlns:xlink="http://www.w3.org/1999/xlink" xlink:href="zookeys-1253-121_article-157027__-g003.jpg" position="float" orientation="portrait" xlink:type="simple" id="oo_1422328.jpg"><uri content-type="original_file" xlink:type="simple">https://binary.pensoft.net/fig/1422328</uri></graphic></fig></tp:treatment-sec><tp:treatment-sec sec-type="diagnosis" id="SECID0E3NAC"><title>Diagnosis.</title><p>This species is readily distinguished from <italic><tp:taxon-name><tp:taxon-name-part taxon-name-part-type="genus" reg="Serralanguria">Serralanguria</tp:taxon-name-part> <tp:taxon-name-part taxon-name-part-type="species" reg="ochreipennis">ochreipennis</tp:taxon-name-part></tp:taxon-name></italic> (Fowler, 1890), comb. nov. by its coloration: the pronotum is orange-brown with a continuous black median stripe extending from the anterior to posterior margin, whereas in <italic><tp:taxon-name><tp:taxon-name-part taxon-name-part-type="genus" reg="Serralanguria">S.</tp:taxon-name-part> <tp:taxon-name-part taxon-name-part-type="species" reg="ochreipennis">ochreipennis</tp:taxon-name-part></tp:taxon-name></italic> comb. nov. the pronotum is subunicolorously black.</p></tp:treatment-sec><tp:treatment-sec sec-type="description" id="SECID0EYOAC"><title>Description.</title><p>Body length 5.0–7.0 mm. Antennae and legs entirely dark brown or black. Body orange-brown, with one dark brown longitudinal stripe from middle of head, extending posteriorly along dorsal surface, but not reaching elytral apex, sometimes interrupted at pronotal base. Clypeus black. Ventral surface black with one longitudinal yellow stripe running from prosternum to abdominal apex. Dorsal surface glabrous; ventral surface bearing scattered short, decumbent setae.</p><p><bold><italic>Head</italic></bold> comparatively large; vertex nearly smooth, sparsely and weakly punctate, without setae, and short setae along anterior margin and around compound eyes; clypeus broadly protruding; gena prominently projecting anteriorly; gular suture deep and widely separated. Eyes prominent, finely faceted. Antennae elongate, exceeding elytral humeri; club six-segmented, segments mostly wider than long; terminal antennomere elongate-oval, covered with moderately dense setae.</p><p><bold><italic>Thorax</italic>.</bold> Pronotum spherical and convex, slightly broader than long, nearly smooth and with fine, sparse punctation; lateral pronotal carinae visible dorsally; anterior angles rounded, posterior angles acute but not reaching elytral humeri. Basal foveae short, deep; basal margin complete, distinct. Prosternum finely punctate with yellow setae; prosternal process elongate, apex straight. Prohypomera bearing yellow setae near anterior angles. Scutellar shield narrowed at base and rounded at apex. Elytral surface with shallow, striate punctures arranged in regular rows; shoulders distinct, broader than pronotal base; apex tapering, rounded, not forming sutural angle. Mesoventrite finely punctate; metaventral median suture incomplete anteriorly, not reaching anterior margin of metaventrite. Abdomen finely punctate; ventrite 1 without postcoxal lines; last ventrite with dense yellow setae apically.</p><p><bold><italic>Legs</italic></bold> slender; terminal tarsomere thickened apically in both sexes.</p><p><bold><italic>Genitalia</italic>.
            </bold> Aedeagus slender, elongate; median lobe gently curved in ventral view, apex abruptly deflexed; paramera slender, apically fringed with long yellow setae. Ovipositor short; coxites narrowly sclerotized, acute apically, bearing distinct styli with long setae.</p></tp:treatment-sec><tp:treatment-sec sec-type="Sexual dimorphism" id="SECID0EZPAC"><title>Sexual dimorphism.</title><p>Pronotum in males more strongly convex and broadly rounded compared to females; terminal antennomere proportionally more elongate in females than in males.</p></tp:treatment-sec><tp:treatment-sec sec-type="etymology" id="SECID0E5PAC"><title>Etymology.</title><p>The specific epithet, <italic><tp:taxon-name><tp:taxon-name-part taxon-name-part-type="genus" reg="Serralanguria"/><tp:taxon-name-part taxon-name-part-type="species" reg="sinensis">sinensis</tp:taxon-name-part></tp:taxon-name></italic>, is a Latinized adjective “Chinese.”</p></tp:treatment-sec><tp:treatment-sec sec-type="Gender" id="SECID0EPAAE"><title>Gender.</title><p>Feminine.</p></tp:treatment-sec><tp:treatment-sec sec-type="distribution" id="SECID0EUAAE"><title>Distribution.</title><p>China (Guangdong, Guangxi, Hainan).</p></tp:treatment-sec><tp:treatment-sec sec-type="comments" id="SECID0EZAAE"><title>Comments.</title><p>Although the individuals shown in Figs <xref ref-type="fig" rid="F3">3A, B</xref>, <xref ref-type="fig" rid="F4">4B</xref> could not be examined directly, their morphological features, such as body shape, the distinctly elongate and oval terminal antennomere, and the characteristic coloration pattern, are fully consistent with those of the holotype and paratypes of <italic><tp:taxon-name><tp:taxon-name-part taxon-name-part-type="genus" reg="Serralanguria">Serralanguria</tp:taxon-name-part> <tp:taxon-name-part taxon-name-part-type="species" reg="sinensis">sinensis</tp:taxon-name-part></tp:taxon-name></italic>. While some variation in overall coloration and the intensity of dark markings is observed among these individuals, no other known species of <tp:taxon-name><tp:taxon-name-part taxon-name-part-type="subfamily">Languriinae</tp:taxon-name-part></tp:taxon-name> exhibits the same combination of characters. Notable color variation between freshly collected and dried specimens is observable comparing the images in Figs <xref ref-type="fig" rid="F3">3</xref>, <xref ref-type="fig" rid="F4">4</xref> and the specimens from the type series. A live individual was photographed in the field by Mr. Qian-Le Lu (Visiting Lecturer, Shenzhen University, China) on 20 June 2025 at Huaping Village, Guangxi, China, within the Huaping National Nature Reserve (Fig. <xref ref-type="fig" rid="F4">4A</xref>). The individual (Fig. <xref ref-type="fig" rid="F4">4B</xref>) displays a vivid orange-red coloration, whereas all type specimens preserved in the collection exhibit a duller orange-brown tone. The last-mentioned specimen was not collected but only documented by a photograph in the field. Therefore, the authors suppose that these three specimens with comparable body size to the type specimens can be interpreted as conspecific with the holotype of <italic><tp:taxon-name><tp:taxon-name-part taxon-name-part-type="genus" reg="Serralanguria">Serralanguria</tp:taxon-name-part> <tp:taxon-name-part taxon-name-part-type="species" reg="sinensis">sinensis</tp:taxon-name-part></tp:taxon-name></italic> Huang, gen. et sp. nov.</p><fig id="F4" position="float" orientation="portrait"><object-id xmlns:xlink="http://www.w3.org/1999/xlink" content-type="doi" xlink:type="simple">10.3897/zookeys.1253.157027.figure4</object-id><object-id xmlns:xlink="http://www.w3.org/1999/xlink" content-type="arpha" xlink:type="simple">AE6374BA-70DA-53B6-AD79-128C9037E01A</object-id><label>Figure 4.</label><caption><p>Habitat and habitus of <italic><tp:taxon-name><tp:taxon-name-part taxon-name-part-type="genus" reg="Serralanguria">Serralanguria</tp:taxon-name-part> <tp:taxon-name-part taxon-name-part-type="species" reg="sinensis">sinensis</tp:taxon-name-part></tp:taxon-name></italic> gen. et sp. nov. A. Landscape of Huaping National Nature Reserve, Guangxi, China; B. Live habitus of <italic><tp:taxon-name><tp:taxon-name-part taxon-name-part-type="genus" reg="Serralanguria">S.</tp:taxon-name-part> <tp:taxon-name-part taxon-name-part-type="species" reg="sinensis">sinensis</tp:taxon-name-part></tp:taxon-name></italic>, photographed in this place near the type locality.</p></caption><graphic xmlns:xlink="http://www.w3.org/1999/xlink" xlink:href="zookeys-1253-121_article-157027__-g004.jpg" position="float" orientation="portrait" xlink:type="simple" id="oo_1422329.jpg"><uri content-type="original_file" xlink:type="simple">https://binary.pensoft.net/fig/1422329</uri></graphic></fig></tp:treatment-sec></tp:taxon-treatment>
