# Supplementary material for: ﻿ Serralanguria, a new genus of Languriini (Coleoptera, Erotylidae) from the Oriental Region, including one new species and one species transferred from the genus Languria
Source: Zookeys. 2025 Sep 23;1253:121–9. doi: 10.3897/zookeys.1253.157027 (PMC12485478; doi:10.3897/zookeys.1253.157027)
Supplement: XML Treatment for Serralanguria ochreipennis [file zookeys.1253.157027-treatment3.xml]

<!DOCTYPE tp:taxon-treatment
  PUBLIC "-//TaxonX//DTD Taxonomic Treatment Publishing DTD v0 20100105//EN" "tax-treatment-NSO.dtd">
<tp:taxon-treatment xmlns:tp="http://www.plazi.org/taxpub"><tp:treatment-meta><kwd-group><label>Taxon classification</label><kwd>
              <named-content content-type="kingdom">Animalia</named-content>
            </kwd><kwd>
              <named-content content-type="order">Coleoptera</named-content>
            </kwd><kwd>
              <named-content content-type="family">Erotylidae</named-content>
            </kwd></kwd-group><mixed-citation publication-type="journal"><person-group><name><surname>Huang</surname><given-names>Zheng-Zhong</given-names></name><name><surname>Yang</surname><given-names>Xing-Ke</given-names></name><name><surname>Ge</surname><given-names>Si-Qin</given-names></name></person-group><article-title>﻿ <italic><tp:taxon-name><tp:taxon-name-part taxon-name-part-type="genus" reg="Serralanguria">Serralanguria</tp:taxon-name-part></tp:taxon-name></italic>, a new genus of <tp:taxon-name><tp:taxon-name-part taxon-name-part-type="tribe">Languriini</tp:taxon-name-part></tp:taxon-name> (<tp:taxon-name><tp:taxon-name-part taxon-name-part-type="order">Coleoptera</tp:taxon-name-part></tp:taxon-name>, <tp:taxon-name><tp:taxon-name-part taxon-name-part-type="family">Erotylidae</tp:taxon-name-part></tp:taxon-name>) from the Oriental Region, including one new species and one species transferred from the genus <italic><tp:taxon-name><tp:taxon-name-part taxon-name-part-type="genus" reg="Languria">Languria</tp:taxon-name-part></tp:taxon-name></italic></article-title><source>Zookeys</source><day>23</day><month>09</month><year>2025</year><volume>1253</volume><fpage>121</fpage><lpage>129</lpage><pub-id pub-id-type="doi">10.3897/zookeys.1253.157027</pub-id></mixed-citation></tp:treatment-meta><tp:nomenclature><label>﻿</label><tp:taxon-name><object-id xmlns:xlink="http://www.w3.org/1999/xlink" content-type="arpha" xlink:type="simple">C264D409-7B88-54AC-BB7C-C2DEC7F9EE06</object-id>
            <tp:taxon-name-part taxon-name-part-type="genus" reg="Serralanguria">Serralanguria</tp:taxon-name-part>
            <tp:taxon-name-part taxon-name-part-type="species" reg="ochreipennis">ochreipennis</tp:taxon-name-part>
          </tp:taxon-name><tp:taxon-authority>(Fowler, 1890)</tp:taxon-authority><tp:taxon-status xmlns:xlink="http://www.w3.org/1999/xlink" xlink:type="simple">comb. nov.</tp:taxon-status><xref ref-type="fig" rid="F1">Fig. 1D</xref><tp:nomenclature-citation-list><tp:nomenclature-citation><tp:taxon-name>
                <tp:taxon-name-part taxon-name-part-type="genus" reg="Languria">Languria</tp:taxon-name-part> <tp:taxon-name-part taxon-name-part-type="species" reg="ochreipennis">ochreipennis</tp:taxon-name-part></tp:taxon-name><comment>Fowler, 1890: 107. Type locality: Malacca. Type depository: <named-content xmlns:xlink="http://www.w3.org/1999/xlink" content-type="dwc:institutional_code" xlink:title="Natural History Museum, London" xlink:href="http://grbio.org/institution/natural-history-museum-london" xlink:type="simple">NHMUK</named-content>.</comment></tp:nomenclature-citation><tp:nomenclature-citation><tp:taxon-name>
                <tp:taxon-name-part taxon-name-part-type="genus" reg="Coenolanguria">Coenolanguria</tp:taxon-name-part> <tp:taxon-name-part taxon-name-part-type="species" reg="ochreipennis">ochreipennis</tp:taxon-name-part></tp:taxon-name><comment>: <xref ref-type="bibr" rid="B3">Fowler 1908</xref>: 17. (misspelling of <tp:taxon-name><tp:taxon-name-part taxon-name-part-type="genus" reg="Caenolanguria">Caenolanguria</tp:taxon-name-part></tp:taxon-name>)</comment></tp:nomenclature-citation><tp:nomenclature-citation><tp:taxon-name>
                <tp:taxon-name-part taxon-name-part-type="genus" reg="Anadastus">Anadastus</tp:taxon-name-part> <tp:taxon-name-part taxon-name-part-type="species" reg="ochreipennis">ochreipennis</tp:taxon-name-part></tp:taxon-name><comment>: <xref ref-type="bibr" rid="B1">Arrow 1925</xref>: 233; <xref ref-type="bibr" rid="B13">Schenkling 1928</xref>: 24; <xref ref-type="bibr" rid="B15">Villiers 1945</xref>:132.</comment></tp:nomenclature-citation></tp:nomenclature-citation-list></tp:nomenclature><tp:treatment-sec sec-type="type material" id="SECID0EBHAE"><title>Type material examined.</title><p><bold>Syntypes</bold>: 1 ♂, syntype [round label] // Sharp Coll. / 1905-313 // <italic><tp:taxon-name><tp:taxon-name-part taxon-name-part-type="genus" reg="Languria">Languria</tp:taxon-name-part> <tp:taxon-name-part taxon-name-part-type="species" reg="ochreipennis">ochreipennis</tp:taxon-name-part></tp:taxon-name></italic> Fowler TYPE. // QR Code <named-content xmlns:xlink="http://www.w3.org/1999/xlink" content-type="dwc:institutional_code" xlink:title="Natural History Museum, London" xlink:href="http://grbio.org/institution/natural-history-museum-london" xlink:type="simple">NHMUK</named-content> 010800995</p></tp:treatment-sec><tp:treatment-sec sec-type="distribution" id="SECID0EYHAE"><title>Distribution.</title><p>India (Assam), Malaya Peninsula, Philippines.</p></tp:treatment-sec><tp:treatment-sec sec-type="comments" id="SECID0E4HAE"><title>Comments.</title><p>The syntype of <italic><tp:taxon-name><tp:taxon-name-part taxon-name-part-type="genus" reg="Anadastus">Anadastus</tp:taxon-name-part> <tp:taxon-name-part taxon-name-part-type="species" reg="ochreipennis">ochreipennis</tp:taxon-name-part></tp:taxon-name></italic> has all generic characters mentioned above, and therefore it is transferred to <italic><tp:taxon-name><tp:taxon-name-part taxon-name-part-type="genus" reg="Serralanguria">Serralanguria</tp:taxon-name-part></tp:taxon-name></italic>. They are as follows: pronotum globular and glossy, terminal antennomere elongated and oval-shaped, with tarsomere 5 markedly expanded at the apex.</p></tp:treatment-sec><tp:treatment-sec><!--Section generated to contain objects referenced in tp:taxon-treatment.--><fig id="F1" position="float" orientation="portrait"><object-id xmlns:xlink="http://www.w3.org/1999/xlink" content-type="doi" xlink:type="simple">10.3897/zookeys.1253.157027.figure1</object-id><object-id xmlns:xlink="http://www.w3.org/1999/xlink" content-type="arpha" xlink:type="simple">4DE6A001-30AC-52F9-9C48-F063FD642034</object-id><label>Figure 1.</label><caption><p>Type specimens of species of the genus <italic><tp:taxon-name><tp:taxon-name-part taxon-name-part-type="genus" reg="Serralanguria">Serralanguria</tp:taxon-name-part></tp:taxon-name></italic> gen. nov. A. <italic><tp:taxon-name><tp:taxon-name-part taxon-name-part-type="genus" reg="Serralanguria">S.</tp:taxon-name-part> <tp:taxon-name-part taxon-name-part-type="species" reg="sinensis">sinensis</tp:taxon-name-part></tp:taxon-name></italic> sp. nov., male, holotype, dorsal view; B, C. Same, paratype, female; B. Dorsal view; C. Ventral view; D. <italic><tp:taxon-name><tp:taxon-name-part taxon-name-part-type="genus" reg="Serralanguria">S.</tp:taxon-name-part> <tp:taxon-name-part taxon-name-part-type="species" reg="ochreipennis">ochreipennis</tp:taxon-name-part></tp:taxon-name></italic> (Fowler, 1890), comb. nov., syntype, dorsal view. Scale bar: 2 mm.</p></caption><graphic xmlns:xlink="http://www.w3.org/1999/xlink" xlink:href="zookeys-1253-121_article-157027__-g001.jpg" position="float" orientation="portrait" xlink:type="simple" id="oo_1422326.jpg"><uri content-type="original_file" xlink:type="simple">https://binary.pensoft.net/fig/1422326</uri></graphic></fig></tp:treatment-sec><ref-list><ref id="B3"><mixed-citation xmlns:xlink="http://www.w3.org/1999/xlink" xlink:type="simple"><person-group><name name-style="western"><surname>Fowler</surname><given-names>WW</given-names></name></person-group> (<year>1908</year>) <article-title><tp:taxon-name><tp:taxon-name-part taxon-name-part-type="order">Coleoptera</tp:taxon-name-part></tp:taxon-name> Fam. <tp:taxon-name><tp:taxon-name-part taxon-name-part-type="family">Erotylidae</tp:taxon-name-part></tp:taxon-name> Subfam. <tp:taxon-name><tp:taxon-name-part taxon-name-part-type="subfamily">Languriinae</tp:taxon-name-part></tp:taxon-name>.</article-title><source>Genera Insectorum Fasc</source><volume>78</volume>: <fpage>1</fpage>–<lpage>45</lpage>.</mixed-citation></ref><ref id="B1"><mixed-citation xmlns:xlink="http://www.w3.org/1999/xlink" xlink:type="simple"><person-group><name name-style="western"><surname>Arrow</surname><given-names>GJ</given-names></name></person-group> (<year>1925</year>) <source><tp:taxon-name><tp:taxon-name-part taxon-name-part-type="order">Coleoptera</tp:taxon-name-part></tp:taxon-name>. <tp:taxon-name><tp:taxon-name-part taxon-name-part-type="clade">Clavicornia</tp:taxon-name-part></tp:taxon-name>. <tp:taxon-name><tp:taxon-name-part taxon-name-part-type="family">Erotylidae</tp:taxon-name-part></tp:taxon-name>, <tp:taxon-name><tp:taxon-name-part taxon-name-part-type="family">Languriidae</tp:taxon-name-part></tp:taxon-name>, and <tp:taxon-name><tp:taxon-name-part taxon-name-part-type="family">Endomychidae</tp:taxon-name-part></tp:taxon-name>. The Fauna of British India, including Ceylon and Burma.</source><publisher-name>Taylor and Francis</publisher-name>, <publisher-loc>London</publisher-loc>, <size units="page">416 pp</size>.</mixed-citation></ref><ref id="B13"><mixed-citation xmlns:xlink="http://www.w3.org/1999/xlink" xlink:type="simple"><person-group><name name-style="western"><surname>Schenkling</surname><given-names>S</given-names></name></person-group> (<year>1928</year>) <source><tp:taxon-name><tp:taxon-name-part taxon-name-part-type="family">Languriidae</tp:taxon-name-part></tp:taxon-name>. In: W. Junk and S. Schenkling (Eds) Coleopterorum Catalogus, Paris 100, W.</source><publisher-name>Junk</publisher-name>, <publisher-loc>Berlin</publisher-loc>, <size units="page">40 pp</size>.</mixed-citation></ref><ref id="B15"><mixed-citation xmlns:xlink="http://www.w3.org/1999/xlink" xlink:type="simple"><person-group><name name-style="western"><surname>Villiers</surname><given-names>A</given-names></name></person-group> (<year>1945</year>) <article-title>Revision des Languriides de l’Ancien Monde.</article-title><source>L’Abeille</source><volume>37</volume>: <fpage>1</fpage>–<lpage>317</lpage>.</mixed-citation></ref></ref-list></tp:taxon-treatment>
